# Supplementary material for: Optimization of Ultrahigh-Throughput Screening Assay for Protein Engineering of d-Allulose 3-Epimerase
Source: Biomolecules. 2022 Oct 24;12(11):1547. doi: 10.3390/biom12111547 (PMC9687117; doi:10.3390/biom12111547)
Supplement: Supplementary file 1 [file biomolecules-12-01547-s001.zip]

Archive with 1 entries (1 files):
- biomolecules-1934750-supplementary.pdf
